# Supplementary material for: New Insights into the Adsorption Mechanism of Vanadium Through Quaternary Ammonium Salt-Functionalized SiO2: Synergistic Experiments Utilizing Energy Decomposition Analysis
Source: Molecules. 2025 Apr 2;30(7):1593. doi: 10.3390/molecules30071593 (PMC11990143; doi:10.3390/molecules30071593)
Supplement: Supplementary file 1 [file molecules-30-01593-s001.zip]

Archive with 1 entries (1 files):
- molecules-3501637-supplementary.pdf
